# Supplementary material for: Rapid Protein Extraction from Canola Meal Pre-Treated with Enzymatic Reactive Extrusion
Source: Foods. 2026 Feb 1;15(3):498. doi: 10.3390/foods15030498 (PMC12896430; doi:10.3390/foods15030498)
Supplement: Supplementary file 1 [file foods-15-00498-s001.zip]

Archive with 1 entries (1 files):
- foods-3991253-supplementary.pdf
